# Supplementary material for: Inferior Vena Cava-Atrial Anastomosis in Liver Transplant Recipient with Inferior Vena Cava Occlusion: A Case Report and Literature Review
Source: J Clin Med. 2026 Jan 5;15(1):384. doi: 10.3390/jcm15010384 (PMC12786718; doi:10.3390/jcm15010384)
Supplement: Supplementary file 1 [file jcm-15-00384-s001.zip]

Archive with 1 entries (1 files):
- IVC-atrial anastomosis.mp4
